# Supplementary material for: Screening for or diagnosing medial meniscal root injury using peripheral medial joint space width ratio in plain radiographs
Source: Sci Rep. 2023 Mar 27;13:4982. doi: 10.1038/s41598-023-31735-0 (PMC10043008; doi:10.1038/s41598-023-31735-0)
Supplement: Supplementary file 1 — Supplementary Information. [file 41598_2023_31735_MOESM1_ESM.xlsx]

## Sheet: Sheet1
HN	sex	ud	dm	ht	dld	bh	bmi	SIDE	CI	MAI	MBI	MPI	PMRI	MJ1	MJ2	MJ3		MJ4	MJ5	MJ6		MJ7	MJ8	MJ9		MJ10	MJ11	MJ12
0998781	1	0	0	0	0	169	21.4	2	0	0	0	0	1	2.15	2.28	2.41		2.91	2.79	2.66		2.2	2.3	2.5		2.71	2.71	2.7
0928137	2	0	0	0	0	165	22	1	2	0	0	0	2	3.75	3.93	3.93		3.93	3.93	3.75		3.93	3.93	3.93		3.75	3.75	3.75
2164851	1	0	0	0	0	187	26	2	0	0	0	0	2	6.75	6.48	7.02		6.75	7.02	6.48		7.29	7.02	6.75		6.76	6.76	6.48
0261020	2	1	0	1	1	155	31.6	1	2	0	0	4	1	3.72	3.72	3.47		6.1	5.45	5.66		3.49	3.49	3.05		5.67	5.23	5.23
1828068	1	0	0	0	0	161	30.9	1	0	0	0	2	1	4.29	4.52	4.04		8.09	6.93	7.14		3.57	3.8	3.83		7.39	8.34	7.61
0056664	2	0	0	0	0	148	27.4	1	0	0	3	0	1	4.25	4.25	4.36		6.16	5.92	6.82		4.82	4.47	4.58		5.49	6.16	6.83
1637511	2	1	0	0	1	167	26.2	2	2	0	0	2	1	3.39	3.54	4.16		5.24	4.93	5.24		3.54	3.24	3.7		5.09	5.24	4.93
1886895	2	1	1	0	0	165	26.8	1	2	0	0	0	1	8.21	8.9	8.41		9.01	9.2	8.71		8.11	8.31	8.52		8.52	8.82	9
2107405	1	0	0	0	0	173	25.1	1	2	0	0	0	1	4.45	4.75	4.16		5.03	5.03	5.25		4.56	4.55	4.8		5.14	4.92	5.26
2173897	1	0	0	0	0	181	21.4	2	0	0	0	0	2	4.49	5.02	4.75		5.81	5.95	5.96		4.88	4.62	4.75		6.2	5.68	5.56
1735159	1	0	0	0	0	168	24.1	2	2	0	0	0	2	5.97	6.13	6.13		5.79	5.62	5.97		5.29	5.28	5.96		5.63	5.81	5.8
2167932	1	0	0	0	0	165	30.9	1	2	0	0	0	2	5.24	5.75	5.58		5.14	5.62	5.81		5.75	5.75	5.58		5.45	5.45	5.96
2120934	1	0	0	0	0	177	22.3	1	2	0	0	0	2	5	5.11	4.88		5.62	5.85	5.99		4.92	4.92	5.53		5.63	5.86	5.62
1484843	1	0	0	0	0	175	25.1	1	0	0	0	0	2	6.08	6.08	6.11		5.85	5.7	5.71		6.43	6.19	6.11		6	6	5.84
1879452	1	0	0	0	0	170	27.7	1	2	0	0	0	2	5.44	5.29	5.59		4.96	5	5		5.29	5.29	5.43		5.44	5.29	5.15
2179326	1	0	0	0	0	171	20.9	1	0	0	0	0	2	5.83	5.39	5.4		5.1	5.57	4.95		5.54	5.24	5.83		4.95	5.1	5.11
0273353	1	0	0	0	0	174	25.1	2	0	0	0	0	1	7.08	7.06	6.84		7.01	7.07	7.06		7.72	7.28	7.28		7.29	7.07	6.86
0955541	1	0	0	0	0	167	24.4	1	0	0	0	0	1	4.9	4.9	4.9		5.48	5.62	5.62		4.76	4.76	4.9		5.34	5.48	5.91
2169637	1	0	0	0	0	162	23.6	2	2	0	3	0	2	6.38	6.19	6.56		6.03	6.05	6.2		6	6.39	6.37		6.19	6.39	6.01
1508533	1	0	0	0	0	168	24.4	2	0	0	0	0	2	4.61	4.61	4.96		5.19	5.42	5.42		4.62	4.5	4.85		5.66	5.42	5.77
2192688	1	0	0	0	0	173	21.7	1	2	0	1	0	2	8.87	8.09	8.32		8.33	8.33	8.33		8.56	8.33	8.33		8.32	8.09	8.09
0869524	2	0	0	0	0	153	20.5	1	0	0	2	0	2	4.38	4.54	4.05		4.38	4.54	4.21		4.23	4.39	4.56		4.54	4.22	4.22
1756222	1	0	0	0	0	167	28.7	1	1	0	0	1	2	8.75	8.75	8.77		7.43	7.42	7.96		8.22	8.75	8.22		8.22	8.22	7.44
1209405	2	0	0	0	0	158	19.6	2	2	0	0	4	2	3.47	3.47	3.79		3.63	3.64	3.16		3.63	3.79	3.79		3.16	3.64	3.32
1111917	2	0	0	0	0	150	32	2	2	0	0	2	2	4.54	4.54	4.34		3.92	4.13	3.92		4.75	4.76	4.75		4.34	4.34	4.13
1414339	1	0	0	0	0	165	24.6	2	0	0	2	1	2	4.63	4.52	4.52		5.86	5.76	5.86		4.42	4.73	4.52		5.65	6.06	5.86
2183565	1	0	0	0	0	169	25.6	2	1	0	0	0	2	5.84	5.84	6.02		5.19	5.19	5.28		5.75	5.65	5.84		5.1	5.19	5.19
1495052	1	0	0	0	0	167	21.9	1	2	0	0	0	1	3.5	3.83	3.72		3.4	3.39	3.5		3.61	3.61	3.61		3.61	3.61	3.72
1027928	2	0	0	0	0	160	30.1	1	0	0	0	1	1	3.97	3.96	4.08		4.53	4.3	3.85		3.74	3.73	3.62		4.75	4.64	4.64
2187881	1	0	0	0	0	168	26.2	1	0	0	0	0	2	6.06	6.05	5.41		4.75	5.22	5.43		5.44	5.63	5.85		5.63	5.22	5.01
1873622	2	0	0	0	0	161	19.3	2	2	0	0	0	2	4.13	4.21	4.37		4.76	4.68	4.6		4.37	4.37	4.37		4.68	4.68	4.76
1295827	1	0	0	0	0	170	28.4	1	0	0	0	3	2	5.01	5.14	4.99		4.99	4.99	5.14		4.99	4.99	4.99		5.29	5.14	5
2220450	1	0	0	0	0	175	24.2	2	2	0	0	5	1	3.01	3.01	2.74		3.97	3.98	4.11		3.01	3.15	2.99		4.42	3.97	3.97
1001129	2	1	0	0	1	148	25.6	1	0	7	7	7	2	5.55	5.76	5.55		5.45	5.55	5.45		5.45	5.56	5.55		5.66	5.87	5.76
1264948	2	0	0	0	0	166	26.1	1	0	0	0	1	2	4.18	4.18	4.18		4.18	4.18	3.98		4.08	4.28	4.18		4.18	3.98	4.18
1828122	2	0	0	0	0	160	23.4	1	0	0	0	0	1	4.35	4.5	4.05		4.95	4.95	4.81		4.8	4.35	3.9		4.5	5.1	4.65
0833742	1	0	0	0	0	175	23.8	2	0	0	4	4	2	4.65	4.92	4.66		3.66	3.74	3.58		4.91	4.91	4.72		3.81	3.35	3.43
1495367	2	0	0	0	0	180	23.1	2	2	0	0	0	2	5.32	4.85	5.3		4.41	4.41	5.08		4.86	5	5.15		5.3	5.29	5
1523108	1	1	0	0	1	176	21	1	0	0	1		2	4.84	4.73	4.39		3.89	4.02	4.02		5.06	5.05	4.61		3.71	4.15	4.27
0446007	2	1	0	0	1	155	24.1	2	2	7	7	7	1	3.1	3.57	3.58		4.46	5.24	5		3.31	3.1	3.34		5	4.53	5.24
1019852	1	0	0	0	0	177	23.9	2	0	0	2	0	1	6.27	6.07	6.07		6.89	6.66	6.65		5.69	5.88	6.08		7.31	7.31	7.09
1552684	1	0	0	0	0	162	24	2	0	0	0		1	2.41	2.11	2.11		3.61	3.61	3.61		2.11	1.91	2.01		3.61	3.51	3.31
0065294	2	1	0	0	1	156	20.1	2	2	0	1	1	2	3.44	3.8	3.26		3.44	3.03	2.9		3.26	3.38	3.44		3.1	2.9	3.44
0030750	2	1	1	1	0	155	28.7	1	2	0	0	1	1	4.63	4.52	4.74		3.64	3.75	3.53		4.41	4.41	4.63		3.42	3.75	3.75
0788641	1	0	0	0	0	177	23.3	2	0	0	4	0	2	5.12	5.74	5.64		5.15	5.54	4.76		5.84	5.44	5.64		5.51	4.87	5.44
1498574	1	0	0	0	0	165	25.7	1	0	0	0	6	1	3.91	4.06	4.37		4.82	4.67	4.67		4.22	4.07	4.49		4.82	4.67	4.68
2243910	1	0	0	0	0	178	29.4	1	0	0	0	0	2	5.58	5.17	5.57		5.04	5.31	5.04		5.84	5.71	5.44		5.44	5.31	5.31
1532058	1	0	0	0	0	173	23.4	1	2	0	0	0	2	5.08	5.23	5.78		6.09	6.34	6.54		5.54	5.76	5.65		6.23	6.12	6.22
1304608	2	0	0	0	0	150	29.3	1	0	0	0	0	2	7.59	6.78	6.23		3.63	3.99	4.23		6.54	6.45	6.99		4.01	4.22	4.34
